# Supplementary material for: Optimization of Statin-Loaded Delivery Nanoparticles for Treating Chronic Liver Diseases by Targeting Liver Sinusoidal Endothelial Cells
Source: Pharmaceutics. 2023 Oct 14;15(10):2463. doi: 10.3390/pharmaceutics15102463 (PMC11340786; doi:10.3390/pharmaceutics15102463)
Supplement: Supplementary file 1 [file pharmaceutics-15-02463-s001.zip]

Archive with 1 entries (1 files):
- pharmaceutics-2638303-supplementary.pdf
